# Supplementary material for: Light Induced Changes in Protein Expression and Uniform Regulation of Transcription in the Thylakoid Lumen of Arabidopsis thaliana
Source: PLoS One. 2009 May 21;4(5):e5649. doi: 10.1371/journal.pone.0005649 (PMC2680967; doi:10.1371/journal.pone.0005649)
Supplement: Table S1 — Genes co-expressed with lumenal PSII genes. 30 genes sharing the highest co-expression with a cluster of lumenal PSII genes identified in figure 3. Mean correlation co-efficients (r-values) were calculated from the r-values between a gene and each gene in the lumenal PSII cluster. (0.03 MB XLS) [file pone.0005649.s001.xls]

## Sheet: Sheet1
Table S1. Genes co-expressed with luminal PSII genes.
30 genes sharing the highest co-expression with a cluster consisting of genes encoding the extrinsic PSII proteins together with the major form of plastocyanin (PLAT) and 18.3 kDa lumen protein. Mean correlation co-efficients (r-values) were calculated from the r-values between a gene and each gene in the cluster.
ATH1	Gene locus (TAIR )	Annotation (TAIR )	Mean	Standard deviation
probe id.			r-value
258285_at	AT3G16140	photosystem I reaction center subunit VI	0,931	0,026
256309_at	AT1G30380	photosystem I reaction center subunit psaK	0,929	0,043
255435_at	AT4G03280	cytochrome B6-F complex iron-sulfur subunit	0,928	0,023
266716_at	AT2G46820	expressed protein	0,925	0,023
245195_at	AT1G67740	photosystem II core complex proteins psbY	0,924	0,018
255290_at	AT4G04640	ATP synthase gamma chain 1, chloroplast (ATPC1)	0,924	0,024
251082_at	AT5G01530	chlorophyll A-B binding protein CP29 (LHCB4)	0,917	0,046
253738_at	AT4G28750	photosystem I reaction center subunit IV	0,916	0,037
253420_at	AT4G32260	ATP synthase family contains	0,914	0,027
245061_at	AT2G39730	ribulose bisphosphate carboxylase/oxygenase activase	0,914	0,034
256979_at	AT3G21055	photosystem II 5 kD protein	0,912	0,049
255457_at	AT4G02770	photosystem I reaction center subunit II, chloroplast	0,911	0,038
247320_at	AT5G64040	photosystem I reaction center subunit PSI-N	0,909	0,030
265374_at	AT2G06510	replication protein	0,907	0,064
261746_at	AT1G08380	expressed protein	0,905	0,062
252929_at	AT4G38970	fructose-bisphosphate aldolase	0,904	0,033
259840_at	AT1G52230	photosystem I reaction center subunit VI	0,904	0,023
262557_at	AT1G31330	photosystem I reaction center subunit III family protein	0,904	0,055
255567_at	AT4G01150	expressed protein	0,899	0,055
255997_s_at	AT1G29910	chlorophyll A-B binding protein 2	0,898	0,049
261197_at	AT1G12900	glyceraldehyde 3-phosphate dehydrogenase	0,897	0,051
254790_at	AT4G12800	photosystem I reaction center subunit XI	0,890	0,065
267526_at	AT2G30570	photosystem II reaction center W (PsbW)	0,885	0,069
264545_at	AT1G55670	photosystem I reaction center subunit V	0,884	0,075
245044_at	AT2G26500	cytochrome b6f complex subunit (petM)	0,883	0,063
255720_at	AT1G32060	phosphoribulokinase (PRK)	0,882	0,045
265287_at	AT2G20260	photosystem I reaction center subunit IV	0,874	0,028
259838_at	AT1G52220	expressed protein	0,873	0,043
251664_at	AT3G56940	dicarboxylate diiron protein, putative	0,872	0,038
259491_at	AT1G15810	ribosomal protein S15 family protein	0,870	0,056
