# Supplementary material for: Light Induced Changes in Protein Expression and Uniform Regulation of Transcription in the Thylakoid Lumen of Arabidopsis thaliana
Source: PLoS One. 2009 May 21;4(5):e5649. doi: 10.1371/journal.pone.0005649 (PMC2680967; doi:10.1371/journal.pone.0005649)
Supplement: Table S2 — Genes co-expressed with 29 selected lumen protein genes. 60 genes sharing the highest co-expression with 29 selected lumen protein genes identified as exhibiting a high level of co-expression. Mean correlation co-efficients (r-values) were calculated from the r-values between a gene and each of the 29 selected lumen protein genes. (0.04 MB XLS) [file pone.0005649.s002.xls]

## Sheet: Sheet1
Table S2. Genes co-expressed with 29 selected lumen proteins.
60 genes sharing the highest co-expression with 29 selected lumen protein genes identified as exhibiting a high level of co-expression. Mean correlation co-efficients (r-values) were calculated from the r-values between a gene and each of the 29 selected lumen protein genes.
ATH1	Gene locus (TAIR )	Annotation (TAIR )	Mean	Standard deviation
probe id.			r-value
265415_at	AT2G20890	chloroplast-localized thylakoid formation1 (Psb29)	0,871	0,042
263676_at	AT1G09340	Chloroplast RNA binding (CRB)	0,868	0,051
250733_at	AT5G06290	2-cys peroxiredoxin	0,868	0,053
245198_at	AT1G67700	expressed protein	0,867	0,054
249120_at	AT5G43750	expressed protein	0,865	0,057
257172_at	AT3G23700	S1 RNA-binding domain-containing protein	0,864	0,050
262168_at	AT1G74730	expressed protein	0,864	0,042
260704_at	AT1G32470	glycine cleavage system H protein	0,863	0,053
249524_at	AT5G38520	hydrolase, alpha/beta fold family protein	0,863	0,042
262954_at	AT1G54500	rubredoxin family protein	0,862	0,048
248449_at	AT5G51110	expressed protein	0,862	0,045
261788_at	AT1G15980	expressed protein	0,860	0,056
255719_at	AT1G32080	membrane protein, putative contains 12 transmembrane domains	0,860	0,049
252409_at	AT3G47650	bundle-sheath defective protein 2	0,859	0,049
250668_at	AT5G07020	proline-rich family protein	0,858	0,056
267430_at	AT2G34860	chaperone protein dnaJ-related	0,857	0,054
248174_at	AT5G54600	50S ribosomal protein L24	0,857	0,055
251118_at	AT3G63410	chloroplast inner envelope membrane protein	0,857	0,045
251243_at	AT3G61870	expressed protein	0,857	0,044
255046_at	AT4G09650	ATP synthase delta chain	0,856	0,048
250563_at	AT5G08050	expressed protein predicted protein	0,856	0,053
262970_at	AT1G75690	chaperone protein dnaJ-related	0,855	0,052
259707_at	AT1G77490	L-ascorbate peroxidase, thylakoid-bound (tAPX)	0,855	0,053
253272_at	AT4G34190	stress enhanced protein 1 (SEP1)	0,855	0,049
253283_at	AT4G34090	expressed protein	0,855	0,056
265073_at	AT1G55480	similar to LPA1 (Low PSII Accumulation1)	0,854	0,057
262721_at	AT1G43560	thioredoxin family protein	0,853	0,060
259625_at	AT1G42970	glyceraldehyde-3-phosphate dehydrogenase B	0,852	0,051
252366_at	AT3G48420	haloacid dehalogenase-like hydrolase family protein	0,851	0,049
261577_at	AT1G01080	33 kDa ribonucleoprotein	0,850	0,058
251157_at	AT3G63140	mRNA-binding protein	0,849	0,057
264575_at	AT1G05190	ribosomal protein L6 family protein	0,848	0,060
246736_at	AT5G27560	expressed protein	0,848	0,046
266329_at	AT2G01590	expressed protein	0,847	0,049
257699_at	AT3G12780	phosphoglycerate kinase, putative	0,847	0,055
266207_at	AT2G27680	aldo/keto reductase family protein	0,847	0,055
249162_at	AT5G42765	expressed protein	0,846	0,050
256215_at	AT1G50900	expressed protein	0,846	0,059
254623_at	AT4G18480	magnesium-chelatase subunit chlI	0,846	0,063
258929_at	AT3G10060	immunophilin, putative	0,846	0,049
251120_at	AT3G63490	ribosomal protein L1 family protein	0,846	0,050
245354_at	AT4G17600	lil3 protein	0,843	0,053
245806_at	AT1G45474	chlorophyll A-B binding protein, putative (LHCA5)	0,841	0,047
262645_at	AT1G62750	elongation factor Tu family protein	0,838	0,055
256468_at	AT1G32550	ferredoxin family protein	0,838	0,055
246308_at	AT3G51820	chlorophyll synthetase	0,838	0,049
264199_at	AT1G22700	tetratricopeptide repeat (TPR)-containing protein	0,837	0,042
256015_at	AT1G19150	chlorophyll A-B binding protein, putative / LHCI type II	0,836	0,053
246792_at	AT5G27290	expressed protein	0,836	0,058
245118_at	AT2G41680	thioredoxin reductase, putative	0,836	0,060
267172_at	AT2G37660	expressed protein	0,835	0,062
263048_s_at	AT2G05310	expressed protein	0,835	0,056
249927_at	AT5G19220	glucose-1-phosphate adenylyltransferase large subunit 1	0,835	0,058
251762_at	AT3G55800	sedoheptulose-1,7-bisphosphatase	0,835	0,050
250190_at	AT5G14320	30S ribosomal protein S13	0,835	0,068
256115_at	AT1G16880	uridylyltransferase-related	0,834	0,054
258755_at	AT3G11950	UbiA prenyltransferase family protein	0,833	0,053
259098_at	AT3G04790	ribose 5-phosphate isomerase-related	0,833	0,061
264837_at	AT1G03600	photosystem II family protein	0,831	0,054
266636_at	AT2G35370	glycine cleavage system H protein 1	0,831	0,056
